# Supplementary material for: Generative AI in drug repurposing and biomarker discovery: a multimodal approach
Source: Front Bioinform. 2026 Mar 20;6:1755412. doi: 10.3389/fbinf.2026.1755412 (PMC13047114; doi:10.3389/fbinf.2026.1755412)
Supplement: Supplementary file 1 [file DataSheet1.zip]

Archive with 19 entries (18 files):
- images_300dpi/
- images_300dpi/image_1.png
- images_300dpi/image_10.png
- images_300dpi/image_11.png
- images_300dpi/image_12.png
- images_300dpi/image_13.png
- images_300dpi/image_14.png
- images_300dpi/image_15.png
- images_300dpi/image_16.png
- images_300dpi/image_17.png
- images_300dpi/image_18.png
- images_300dpi/image_2.png
- images_300dpi/image_3.png
- images_300dpi/image_4.png
- images_300dpi/image_5.png
- images_300dpi/image_6.png
- images_300dpi/image_7.png
- images_300dpi/image_8.png
- images_300dpi/image_9.png
